# Supplementary material for: Crystal Structure of Schizosaccharomyces pombe Rho1 Reveals Its Evolutionary Relationship with Other Rho GTPases
Source: Biology (Basel). 2022 Nov 7;11(11):1627. doi: 10.3390/biology11111627 (PMC9687936; doi:10.3390/biology11111627)
Supplement: Supplementary file 1 [file biology-11-01627-s001.zip]

Archive with 1 entries (1 files):
- biology-1963197-supplementary.pdf
